# Supplementary material for: Synthesis of Amido-Quinoline-Based Hafnium and Zirconium Complexes and Their Catalytic Properties for Ethylene/1-Octene Copolymerization
Source: Polymers (Basel). 2025 Feb 8;17(4):449. doi: 10.3390/polym17040449 (PMC11859631; doi:10.3390/polym17040449)
Supplement: Supplementary file 1 [file polymers-17-00449-s001.zip]

Archive with 1 entries (1 files):
- polymers-3465947-supplementary.pdf
